# Supplementary material for: Local and Global Limits on Visual Processing in Schizophrenia
Source: PLoS One. 2015 Feb 17;10(2):e0117951. doi: 10.1371/journal.pone.0117951 (PMC4331538; doi:10.1371/journal.pone.0117951)
Supplement: S1 Dataset — (XLSX) [file pone.0117951.s001.xlsx]

## Sheet: DataRaw
Group	IQ	OrTh5	OrTh50	OrTh95	OrMT5	OrMT50	OrMT95	OrN5	OrN50	OrN95	OrEf5	OrEf50	OrEf95	MoTh5	MoTh50	MoTh95	MoMT5	MoMT50	MoMT95	MoN5	MoN50	MoN95	MoEf5	MoEf50	MoEf95	SzTh5	SzTh50	SzTh95	SzMT5	SzMT50	SzMT95	SzN5	SzN50	SzN95	SzEf5	SzEf50	SzEf95	Coh5	Coh50	Coh95	tPANSS	pPANSS	nPANSS	gPANSS	CLZeqs
1	104	0.429499	0.493031	0.558279	1.20947	1.26621	1.32473	0.30465	0.388987	0.464584	-0.296946	-0.215257	-0.103673	0.519976	0.675216	0.836862	1.75012	1.83645	1.92184	0.666034	0.862562	1.08245	0.119332	0.374951	0.652352	-0.883053	-0.812445	-0.74081	-0.530813	-0.262125	0.0178569	-0.933118	-0.766523	-0.538149	-0.20138	0.0919993	0.551429	-0.424949	-0.367746	-0.312871
1	110	0.546477	0.592271	0.647558	1.31728	1.38433	1.45349	0.518795	0.608873	0.708824	-0.11744	0.0266568	0.199426	0.15945	0.238776	0.321311	1.79273	1.84549	1.89931	0.318234	0.436319	0.571135	0.223414	0.389391	0.601675	-0.805767	-0.75117	-0.701878	-0.0434653	0.0153339	0.0773741	-0.566966	-0.490111	-0.407197	0.396835	0.525259	0.648177	-0.891737	-0.826324	-0.761452
1	111	0.113559	0.177381	0.237953	1.50138	1.55425	1.60503	0.337624	0.445892	0.571122	0.353163	0.542583	0.788844	0.486567	0.536727	0.590269	1.75549	1.8084	1.86049	0.588625	0.677684	0.767993	0.132106	0.277702	0.440919	-1.02753	-0.966857	-0.908151	0.199196	0.24841	0.304083	-0.535874	-0.44882	-0.371424	0.916597	1.03776	1.15349	-0.747181	-0.697128	-0.643635
1	92	0.239448	0.294968	0.352714	1.24364	1.33723	1.43679	0.153426	0.252506	0.379277	-0.243527	-0.0815843	0.132536	0.528496	0.578371	0.632511	1.7185	1.78645	1.85459	0.57863	0.682698	0.802496	0.04151	0.208555	0.426636	-1.19251	-1.12898	-1.06098	0.334288	0.38783	0.443404	-0.546478	-0.464397	-0.386551				-0.518572	-0.292447	-0.0653484
1	113	0.14585	0.35255	0.562845	1.40889	1.47775	1.545	0.258128	0.495009	0.714222	0.0847069	0.280387	0.529504	0.407801	0.499499	0.582194	1.81182	1.86558	1.91574	0.609242	0.733851	0.8712	0.299046	0.464382	0.677049	-0.766437	-0.714183	-0.661986	0.11628	0.171229	0.220591	-0.366807	-0.289117	-0.212693	0.742561	0.848958	0.96873	-0.794857	-0.738322	-0.679124
1	107	0.00155192	0.0549349	0.110632	1.29431	1.35961	1.42058	-0.0468711	0.0341792	0.130009	-0.152564	-0.0367408	0.124193	0.447782	0.500271	0.557245	1.70959	1.77725	1.83731	0.498071	0.598691	0.702525	0.033944	0.18408	0.368071	-1.25607	-1.16622	-1.06609	0.0934026	0.151411	0.211887	-0.874401	-0.757343	-0.643677	0.674506	0.809325	0.94344	-0.748607	-0.65024	-0.546575
1	94	0.259822	0.320076	0.384005	1.25885	1.36349	1.46894	0.187011	0.312665	0.46703	-0.223291	-0.0230805	0.269623	0.782174	0.845804	0.908076	1.65878	1.70755	1.76031	0.773055	0.855169	0.935391	-0.0890105	0.017076	0.130982	-0.643668	-0.579705	-0.51053	0.073423	0.152664	0.229399	-0.272869	-0.168825	-0.0688437	0.647419	0.817335	0.996008	-0.411039	-0.345623	-0.27697
1	101	0.454985	0.510729	0.566756	1.45845	1.53979	1.62449	0.615304	0.76256	0.93017	0.220765	0.486689	0.795136	0.30846	0.361728	0.419539	1.9439	2.00387	2.06142	0.745325	0.895642	1.07612	0.784963	1.06781	1.42692	-0.885129	-0.828986	-0.777825	-0.455694	-0.136919	0.173549	-0.923601	-0.716117	-0.34633	-0.156438	0.223407	0.945243	-0.709769	-0.640136	-0.572314
1		-0.264296	0.0542565	0.389619	1.51714	1.56786	1.62133	-0.00223501	0.372347	0.702234	0.406099	0.594073	0.834945	0.330698	0.4054	0.484134	1.75052	1.80731	1.86264	0.436604	0.5427	0.658223	0.129662	0.271483	0.442317	-0.979934	-0.836988	-0.685735	-0.228766	-0.17442	-0.12275	-0.888785	-0.745732	-0.588069	0.103848	0.188609	0.283447	-0.459991	-0.421017	-0.38235
1	107	0.296626	0.350318	0.411334	1.41758	1.47669	1.53963	0.390447	0.490768	0.613244	0.106808	0.273318	0.488666	0.422342	0.47698	0.527864	1.62206	1.69892	1.77606	0.381888	0.478866	0.579186	-0.147029	0.0044146	0.184989	-0.963675	-0.876853	-0.804595	0.115843	0.1739	0.227385	-0.547333	-0.452687	-0.354887	0.732603	0.855551	0.98397	-0.63343	-0.574434	-0.514097
1		-0.0163369	0.0476021	0.121791	1.45198	1.51693	1.58468	0.131528	0.259346	0.415615	0.194456	0.414973	0.699999	0.320533	0.383521	0.448658	1.79737	1.85921	1.91817	0.480505	0.599105	0.727996	0.229517	0.425677	0.674803	-0.682828	-0.613767	-0.551651	-0.0612043	-0.00510525	0.0543726	-0.456619	-0.374537	-0.290777	0.378407	0.477053	0.587135	-0.150354	-0.110489	-0.0682096
1	115	0.257503	0.319396	0.382593	1.32641	1.43315	1.55344	0.248871	0.398197	0.595234	-0.113777	0.148997	0.53419	0.243612	0.301197	0.359586	1.80385	1.85186	1.903	0.410722	0.509301	0.619404	0.25056	0.424289	0.601828	-0.814197	-0.664883	-0.516303	0.130756	0.1889	0.242495	-0.375111	-0.221018	-0.0523172	0.772629	0.891098	1.0205	-0.897066	-0.715388	-0.550864
1		0.406651	0.459568	0.514163	1.33298	1.39119	1.44907	0.392387	0.484228	0.582324	-0.0950325	0.0447149	0.212416	0.296288	0.352884	0.413083	1.84353	1.91008	1.97539	0.514317	0.663511	0.82101	0.368707	0.625836	0.933627	-0.660832	-0.60544	-0.549294	-0.511812	-0.457224	-0.400737	-0.736541	-0.672831	-0.609736	-0.185298	-0.134409	-0.081955	-0.778023	-0.734469	-0.69264
1	115	0.233244	0.295176	0.358808	1.51421	1.58073	1.64283	0.486707	0.632391	0.790375	0.433202	0.668617	0.960072	0.671052	0.733949	0.797362	1.69567	1.75772	1.81355	0.714817	0.809682	0.906018	-0.00019134	0.141975	0.298737	-1.13654	-1.07495	-1.01196	-0.353883	-0.28244	-0.206502	-1.12575	-1.05203	-0.972265	-0.0397958	0.0459624	0.148055	-0.512208	-0.456649	-0.404306
1	105	0.527224	0.607431	0.682358	0.91059	0.97678	1.04029	0.24907	0.328197	0.420887				0.739944	0.788393	0.840234	1.66283	1.72856	1.79365	0.736624	0.822608	0.922301	-0.0666112	0.0638801	0.227416	-0.920544	-0.865249	-0.809634	0.127139	0.197989	0.259227	-0.501929	-0.41217	-0.297584	0.759789	0.916254	1.08717	-0.442487	-0.379355	-0.316483
1	123	0.142481	0.192159	0.243938	1.52342	1.5785	1.63033	0.393005	0.521675	0.657871	0.42789	0.651021	0.915522	0.545848	0.620949	0.699685	1.55952	1.61525	1.66726	0.457804	0.542852	0.629613	-0.242088	-0.165823	-0.0704195	-1.15881	-1.09753	-1.03718	0.26784	0.31772	0.370794	-0.588493	-0.504728	-0.42053				-0.734	-0.621257	-0.51086
1	106	0.612291	0.673316	0.72906	1.30602	1.36861	1.43037	0.583914	0.666336	0.766978	-0.142244	-0.0119922	0.145779	0.425112	0.477045	0.52851	1.72706	1.78274	1.84361	0.481727	0.577925	0.67482	0.0597399	0.208965	0.375015	-1.12383	-1.04155	-0.954794	0.0662793	0.115012	0.169161	-0.782579	-0.672758	-0.571221	0.617745	0.730376	0.84384	-0.56345	-0.510814	-0.450182
1	111	0.390491	0.465114	0.545698	1.31426	1.36761	1.42255	0.363848	0.460371	0.556135	-0.129267	-0.02222	0.116834	0.724062	0.778277	0.833774	1.8269	1.87975	1.93806	0.925643	1.03452	1.17126	0.322493	0.507135	0.741374	-1.77718	-1.03365	-0.288323	0.00867375	0.136851	0.268012	-1.30062	-0.618207	0.088378	0.52446	0.779093	1.07642	-0.517051	-0.442717	-0.370724
1	122	0.209585	0.27486	0.335622	1.53594	1.59339	1.6505	0.493072	0.628815	0.786981	0.480995	0.715697	1.01037	0.436437	0.499394	0.557843	1.66808	1.73569	1.80229	0.439767	0.538304	0.636454	-0.0750369	0.0678242	0.244627	-0.403181	-0.352035	-0.301162	-0.310377	-0.258608	-0.212231	-0.372874	-0.31287	-0.248605	0.0159225	0.0767179	0.149739	-0.790787	-0.726708	-0.667151
1	101	0.301672	0.360965	0.421796	1.23373	1.28496	1.33358	0.194605	0.267333	0.347006	-0.267277	-0.181414	-0.0928953	0.25371	0.35329	0.453274	1.66497	1.71518	1.7661	0.262638	0.369207	0.487418	-0.0746654	0.0309423	0.15511	-0.874679	-0.813009	-0.754018	-0.0807745	-0.0304504	0.0216506	-0.666694	-0.591962	-0.51918	0.347023	0.431501	0.533561	-0.434867	-0.371139	-0.305577
2	95	0.580519	0.637517	0.690804	1.27498	1.34048	1.40716	0.514349	0.597661	0.694816	-0.20072	-0.0801108	0.0714646	0.716558	0.781474	0.845148	1.87497	1.93387	1.98753	1.01516	1.13715	1.28008	0.497176	0.712928	0.969069	-1.15284	-1.06513	-0.967689	-0.278804	-0.0920146	0.0976202	-1.06088	-0.902153	-0.723164	0.0527602	0.32293	0.666524	-0.613744	-0.541495	-0.477305	44	9	12	23	133
2	106	0.416273	0.47731	0.534472	1.15917	1.21344	1.26528	0.26905	0.331997	0.401202	-0.36595	-0.292411	-0.207249	0.712479	0.777299	0.840456	1.76418	1.81378	1.8667	0.819397	0.924385	1.03427	0.136736	0.289482	0.478416	-1.05456	-1.0003	-0.947709	-0.0434602	0.00758895	0.0605299	-0.813367	-0.744521	-0.674912	0.410154	0.512118	0.602399	-0.673206	-0.621072	-0.566038	58	12	20	26	1000
2	102	0.219271	0.279123	0.338473	1.28783	1.33599	1.38438	0.164785	0.239749	0.316058	-0.171235	-0.0820108	0.0303423	0.626207	0.684004	0.740644	1.65904	1.71002	1.76062	0.608948	0.696368	0.784505	-0.0915625	0.0197822	0.14403	-1.19429	-1.13341	-1.06962	-0.39901	-0.349739	-0.294053	-1.21581	-1.14818	-1.0799	-0.0814173	-0.0263458	0.0268289	-0.407992	-0.358611	-0.306008	47	7	17	23	400
2	100	0.0746791	0.143344	0.216283	1.3757	1.42876	1.48229	0.123221	0.213151	0.320037	0.00246342	0.131828	0.285119	0.449558	0.50915	0.566816	1.72672	1.78823	1.85006	0.524287	0.615814	0.716553	0.0657633	0.213464	0.377608	-1.28419	-1.22025	-1.15193	-0.298638	-0.221068	-0.135951	-1.23924	-1.1553	-1.06629	0.0203854	0.125832	0.247445	-0.519775	-0.463733	-0.414637	100	20	28	52	800
2	106	0.580362	0.644845	0.709694	1.16954	1.22666	1.27812	0.435174	0.507409	0.585197	-0.357739	-0.275753	-0.191265	0.731474	0.818311	0.905292	1.7203	1.78563	1.84846	0.815339	0.928343	1.05548	0.0442791	0.208195	0.408639	-1.11838	-1.05638	-0.990878	-0.0355994	0.0176441	0.0704774	-0.878356	-0.794607	-0.710934	0.42591	0.530838	0.636376	-0.561252	-0.485874	-0.407445	76	14	30	32	100
2	98	0.790731	0.862725	0.932161	1.15422	1.21	1.26967	0.634279	0.709287	0.795785	-0.381349	-0.298787	-0.214433	0.738625	0.795053	0.851003	1.3404	1.41925	1.49811	0.523708	0.590864	0.65629				-0.700101	-0.640967	-0.589049	0.0391448	0.103058	0.169714	-0.383413	-0.29217	-0.197712	0.552212	0.686542	0.839486	-0.425726	-0.371126	-0.317893	48	13	11	24	200
2	105	0.61968	0.673587	0.725051	1.20754	1.26789	1.32671	0.500672	0.568519	0.64531	-0.290454	-0.207842	-0.103144	0.894327	0.948469	1.00174	1.58708	1.64163	1.69535	0.817618	0.891113	0.969399	-0.200394	-0.1107	-0.00365272	-1.02194	-0.964298	-0.909327	-0.105021	0.108954	0.309025	-0.823155	-0.612594	-0.35966	0.271355	0.702933	1.1875	-0.607739	-0.529657	-0.453464	69	14	20	35	400
2	100	0.612046	0.672574	0.732995	1.33065	1.38089	1.43201	0.593722	0.680313	0.772355	-0.110726	0.00894103	0.141339	0.581201	0.631868	0.684902	1.66653	1.717	1.76947	0.573525	0.646025	0.730619	-0.0721266	0.0332812	0.169277	-1.08279	-0.745305	-0.419474	-0.524735	-0.308062	-0.101931	-1.10077	-0.737692	-0.356605	-0.173372	0.0238356	0.334513	-0.60481	-0.54644	-0.477371	67	18	21	28	400
2	101	0.56026	0.617178	0.675029	1.28813	1.33745	1.38885	0.487263	0.573295	0.658809	-0.19404	-0.0916035	0.0352726	0.433243	0.494807	0.550216	1.75325	1.80804	1.86781	0.53383	0.637626	0.746112	0.13336	0.287444	0.46908	-0.591268	-0.51977	-0.449526	0.0680217	0.126194	0.183652	-0.242852	-0.148277	-0.040287	0.611556	0.744833	0.895314	-0.497768	-0.437138	-0.379182	59	13	14	32	750
2	112	1.07446	1.1283	1.18282	1.2374	1.29115	1.34801	0.978149	1.04693	1.12316	-0.259158	-0.165926	-0.0479661	0.818005	0.877714	0.939034	1.51093	1.57256	1.63423	0.698057	0.767535	0.843978	-0.31291	-0.232296	-0.124842	-0.88214	-0.823538	-0.766994	0.216111	0.268539	0.323178	-0.358833	-0.278636	-0.200384	0.950736	1.08774	1.19709	-0.786835	-0.707608	-0.628427	61	15	16	30	1066
2	112	0.247714	0.297326	0.354326	1.20682	1.25794	1.31152	0.116971	0.185268	0.263395	-0.311005	-0.224079	-0.118578	0.384497	0.434794	0.487881	1.82931	1.88386	1.93566	0.586189	0.693921	0.809747	0.335709	0.516106	0.722717	-0.551779	-0.499673	-0.444318	-0.0886568	-0.0347571	0.0232759	-0.359005	-0.291245	-0.214843	0.334606	0.423411	0.523056	-0.711778	-0.657248	-0.606037	61	21	11	29	150
2	89	0.51293	0.567802	0.627779	1.29844	1.3515	1.40028	0.464649	0.543962	0.625718	-0.15717	-0.0474669	0.0691368	0.673453	0.837937	0.99654	1.31967	1.57081	1.80631	0.517075	0.735382	1.02147	-0.50516	-0.234308	0.268249	-0.64131	-0.590781	-0.537862	-0.236223	-0.183301	-0.130153	-0.568218	-0.500259	-0.434699	0.101668	0.176034	0.251235	-0.406645	-0.334195	-0.253229	40	12	9	19	1000
2	111	0.664021	0.720752	0.773805	1.25196	1.32178	1.39264	0.580951	0.663786	0.75349	-0.231779	-0.109159	0.0222977	0.694393	0.757835	0.823725	1.62153	1.67506	1.72862	0.644779	0.730154	0.818022	-0.157216	-0.0540831	0.0636537	-0.859379	-0.805246	-0.75014	-0.32511	-0.262583	-0.202667	-0.838475	-0.771003	-0.703817	-0.0179319	0.0643606	0.151848	-0.65242	-0.583621	-0.512939	42	7	14	21	200
2	86	0.334863	0.385353	0.438749	1.36895	1.4281	1.49314	0.36912	0.461394	0.562584	-0.0110937	0.13951	0.336802	0.781232	0.829474	0.884684	1.78426	1.83598	1.88529	0.914923	1.01487	1.12167	0.216669	0.370439	0.548028	-0.96134	-0.912086	-0.857817	-0.197322	-0.133122	-0.0748692	-0.856545	-0.785549	-0.716693	0.169927	0.259087	0.351542	-0.525239	-0.469222	-0.411071	63	15	16	32	1200
2	101	0.999366	1.06096	1.12111	1.14494	1.22919	1.30891	0.844407	0.924586	1.01253	-0.382575	-0.273202	-0.141494	0.981055	1.03837	1.09467	1.52564	1.59186	1.65181	0.867923	0.937285	1.01522	-0.285951	-0.204495	-0.105657	-0.665789	-0.594628	-0.513397	-0.414064	-0.359518	-0.303649	-0.69557	-0.616079	-0.534143	-0.0977557	-0.0442301	0.01581	-0.460716	-0.397589	-0.339314	64	11	23	30	200
2	117	0.33967	0.400351	0.46381	1.2778	1.35462	1.43811	0.293903	0.387802	0.496256	-0.184982	-0.0378438	0.162329	0.667367	0.723033	0.775785	1.75284	1.80497	1.86001	0.763697	0.854806	0.957693	0.117255	0.263204	0.429664	-0.655135	-0.603072	-0.544742	-0.273609	-0.202168	-0.124	-0.603839	-0.526254	-0.442027	0.0474892	0.150933	0.264818	-0.492343	-0.425423	-0.363101	47	8	12	27	600
2	95	0.188845	0.353504	0.523505	1.28222	1.33565	1.39124	0.1498	0.306028	0.481444	-0.183958	-0.0881409	0.0297838	0.923582	0.976018	1.02888	1.59551	1.65602	1.71695	0.85437	0.926923	1.00398	-0.193492	-0.0928161	0.0312453	-0.774493	-0.724267	-0.671717	-0.332458	-0.278734	-0.228664	-0.762667	-0.703874	-0.645805	-0.010564	0.0477324	0.108811	-0.55957	-0.505448	-0.44876	73	16	25	32	150
2	84	0.427145	0.488181	0.540947	1.27654	1.33457	1.39645	0.365545	0.44591	0.533479	-0.206476	-0.086605	0.0426126	0.565717	0.613784	0.663864	1.6798	1.73359	1.78936	0.57544	0.651216	0.735036	-0.0430818	0.0774102	0.200101	-0.717097	-0.654038	-0.594299	-0.405522	-0.351504	-0.296209	-0.741033	-0.667346	-0.603592	-0.0866478	-0.0318307	0.0302567	-0.0825254	-0.0240027	0.0333492	53	9	20	24	500
2	100	0.165623	0.222051	0.280596	1.40185	1.4558	1.51764	0.230773	0.326675	0.441612	0.0503196	0.208351	0.398546	0.321027	0.486765	0.652545	1.69906	1.76129	1.82171	0.388793	0.563128	0.744571	0.00250324	0.141706	0.306938	-1.22701	-1.07073	-0.91096	-0.125018	0.136636	0.40229	-1.0101	-0.697567	-0.368892	0.26994	0.748745	1.33729	-0.646846	-0.597153	-0.547861	63	13	18	32	800
2	105	0.36401	0.41738	0.474875	1.12442	1.17958	1.2304	0.186761	0.246594	0.31287				0.437863	0.491786	0.545928	1.8844	1.93773	1.99239	0.744508	0.856102	0.990787	0.530942	0.731957	0.973858	-0.869917	-0.80968	-0.749348	0.0250496	0.0778806	0.134501	-0.564074	-0.480816	-0.397091	0.540438	0.650573	0.765869	-0.847336	-0.789062	-0.728145	65	17	19	29	400
2	117	0.433033	0.491326	0.547282	1.28663	1.33723	1.38593	0.37196	0.44909	0.526656	-0.186055	-0.0871135	0.0276914	0.237801	0.298833	0.360669	1.79618	1.86093	1.92766	0.395012	0.515136	0.654387	0.244909	0.436506	0.692907	-1.15603	-1.10239	-1.04186	-0.249027	-0.00174206	0.254994	-1.06771	-0.86111	-0.581738	0.0753909	0.456535	1.0083	-0.808936	-0.750389	-0.686096	55	12	17	26	1400
2	113	0.0439498	0.112424	0.176338	1.32264	1.38584	1.44631	0.0343545	0.126067	0.229508	-0.107336	0.0279118	0.182121	0.311727	0.368052	0.425329	1.82379	1.88014	1.93453	0.515898	0.627669	0.76019	0.317745	0.515836	0.747734	-1.10717	-0.85395	-0.606792	0.121604	0.172498	0.226394	-0.679348	-0.420526	-0.125741	0.743209	0.862104	0.991014	-0.650837	-0.590309	-0.528901	34	7	11	16	300
2	94	0.424503	0.477074	0.532997	1.17252	1.2256	1.28201	0.279071	0.344354	0.409476	-0.349477	-0.273858	-0.186339	0.63286	0.730232	0.828691	1.70646	1.76574	1.82767	0.68305	0.814295	0.944425	0.0126297	0.157691	0.326587	-1.01971	-0.959995	-0.897363	-0.0453563	0.00687823	0.0551894	-0.794435	-0.710408	-0.623766	0.402302	0.502167	0.61551	-0.651831	-0.594365	-0.533151	47	12	12	23	200
Mean	108.059	0.264416	0.344805	0.427876	1.35383	1.42095	1.48888	0.312664	0.440534	0.580006	0.0487746	0.225023	0.450605	0.452517	0.520384	0.589601	1.73816	1.79866	1.85854	0.551014	0.66156	0.782151	0.115018	0.279528	0.476701	-0.94782	-0.841223	-0.734645	-0.0521834	0.032498	0.117451	-0.668172	-0.536639	-0.390583	0.391524	0.533992	0.713244	-0.608021	-0.53112	-0.454587
Stdev	8.46663	0.212203	0.18279	0.172975	0.149836	0.147053	0.146728	0.180653	0.173367	0.188871	0.270437	0.311276	0.366209	0.175228	0.173668	0.175667	0.088525	0.0877014	0.0880505	0.168772	0.174207	0.188659	0.229996	0.273854	0.332883	0.289132	0.214685	0.233705	0.260053	0.227034	0.21499	0.272401	0.217774	0.238739	0.37629	0.368122	0.378463	0.194093	0.188734	0.195875
Mean	102.13	0.464085	0.527434	0.591039	1.25656	1.31435	1.37292	0.390823	0.473036	0.563554	-0.208659	-0.100244	0.0283813	0.622359	0.691524	0.760628	1.67921	1.74556	1.81114	0.668762	0.772005	0.886716	0.0360811	0.183942	0.367893	-0.925593	-0.841299	-0.755774	-0.1699	-0.0761932	0.0182041	-0.767726	-0.645486	-0.51316	0.239667	0.390299	0.567341	-0.573733	-0.512208	-0.450132	58.087	12.8261	17.2174	28.0435	536.913
Stdev	9.15177	0.264462	0.260045	0.256598	0.0780595	0.076763	0.0782387	0.235451	0.231619	0.228558	0.124147	0.144984	0.174386	0.202885	0.199967	0.202024	0.148803	0.128605	0.119524	0.168606	0.161287	0.164724	0.260981	0.285474	0.3169	0.226311	0.21394	0.22263	0.194153	0.190612	0.213133	0.27626	0.257506	0.27061	0.300046	0.327693	0.407394	0.162539	0.161909	0.161085	14.3302	3.96177	5.6565	7.08698	388.541
KEY:
Or = Orientation
Mo = Motion
Sz = Size
Th = Threshold
MT = Maximum tolerable noise
N = Noise
Ef = Efficiency
Coh = Motion coherence threshold
Column 1: 1=CON, 2=SZ.

## Sheet: DataFiltered
Group	IQ	OrTh5	OrTh50	OrTh95	OrMT5	OrMT50	OrMT95	OrN5	OrN50	OrN95	OrEf5	OrEf50	OrEf95	MoTh5	MoTh50	MoTh95	MoMT5	MoMT50	MoMT95	MoN5	MoN50	MoN95	MoEf5	MoEf50	MoEf95	SzTh5	SzTh50	SzTh95	SzMT5	SzMT50	SzMT95	SzN5	SzN50	SzN95	SzEf5	SzEf50	SzEf95	Coh5	Coh50	Coh95	tPANSS	pPANSS	nPANSS	gPANSS	CLZeqs
1	104	0.43	0.49	0.56	1.21	1.27	1.32	0.3	0.39	0.46	-0.3	-0.22	-0.1				1.75	1.84	1.92				0.12	0.37	0.65	-0.88	-0.81	-0.74	-0.53	-0.26	0.02	-0.93	-0.77	-0.54	-0.2	0.09	0.55	-0.42	-0.37	-0.31
1	110	0.55	0.59	0.65	1.32	1.38	1.45	0.52	0.61	0.71	-0.12	0.03	0.2	0.16	0.24	0.32	1.79	1.85	1.9	0.32	0.44	0.57	0.22	0.39	0.6	-0.81	-0.75	-0.7	-0.04	0.02	0.08	-0.57	-0.49	-0.41	0.4	0.53	0.65	-0.89	-0.83	-0.76
1	111	0.11	0.18	0.24	1.5	1.55	1.61	0.34	0.45	0.57	0.35	0.54	0.79	0.49	0.54	0.59	1.76	1.81	1.86	0.59	0.68	0.77	0.13	0.28	0.44	-1.03	-0.97	-0.91	0.2	0.25	0.3	-0.54	-0.45	-0.37	0.92	1.04	1.15	-0.75	-0.7	-0.64
1	92	0.24	0.29	0.35	1.24	1.34	1.44	0.15	0.25	0.38	-0.24	-0.08	0.13	0.53	0.58	0.63	1.72	1.79	1.85	0.58	0.68	0.8	0.04	0.21	0.43	-1.19	-1.13	-1.06	0.33	0.39	0.44	-0.55	-0.46	-0.39
1	113	0.15	0.35	0.56	1.41	1.48	1.54	0.26	0.5	0.71	0.08	0.28	0.53	0.41	0.5	0.58	1.81	1.87	1.92	0.61	0.73	0.87	0.3	0.46	0.68	-0.77	-0.71	-0.66	0.12	0.17	0.22	-0.37	-0.29	-0.21	0.74	0.85	0.97	-0.79	-0.74	-0.68
1	107	0	0.05	0.11	1.29	1.36	1.42	-0.05	0.03	0.13	-0.15	-0.04	0.12	0.45	0.5	0.56	1.71	1.78	1.84	0.5	0.6	0.7	0.03	0.18	0.37	-1.26	-1.17	-1.07	0.09	0.15	0.21	-0.87	-0.76	-0.64	0.67	0.81	0.94	-0.75	-0.65	-0.55
1	94	0.26	0.32	0.38	1.26	1.36	1.47	0.19	0.31	0.47	-0.22	-0.02	0.27	0.78	0.85	0.91	1.66	1.71	1.76	0.77	0.86	0.94	-0.09	0.02	0.13	-0.64	-0.58	-0.51	0.07	0.15	0.23	-0.27	-0.17	-0.07	0.65	0.82	1	-0.41	-0.35	-0.28
1	101	0.45	0.51	0.57	1.46	1.54	1.62	0.62	0.76	0.93	0.22	0.49	0.8	0.31	0.36	0.42	1.94	2	2.06	0.75	0.9	1.08				-0.89	-0.83	-0.78				-0.92	-0.72	-0.35				-0.71	-0.64	-0.57
1					1.52	1.57	1.62				0.41	0.59	0.83	0.33	0.41	0.48	1.75	1.81	1.86	0.44	0.54	0.66	0.13	0.27	0.44	-0.98	-0.84	-0.69	-0.23	-0.17	-0.12	-0.89	-0.75	-0.59	0.1	0.19	0.28	-0.46	-0.42	-0.38
1	107	0.3	0.35	0.41	1.42	1.48	1.54	0.39	0.49	0.61	0.11	0.27	0.49	0.42	0.48	0.53	1.62	1.7	1.78	0.38	0.48	0.58	-0.15	0	0.18	-0.96	-0.88	-0.8	0.12	0.17	0.23	-0.55	-0.45	-0.35	0.73	0.86	0.98	-0.63	-0.57	-0.51
1		-0.02	0.05	0.12	1.45	1.52	1.58	0.13	0.26	0.42	0.19	0.41	0.7	0.32	0.38	0.45	1.8	1.86	1.92	0.48	0.6	0.73	0.23	0.43	0.67	-0.68	-0.61	-0.55	-0.06	-0.01	0.05	-0.46	-0.37	-0.29	0.38	0.48	0.59	-0.15	-0.11	-0.07
1	115	0.26	0.32	0.38	1.33	1.43	1.55	0.25	0.4	0.6	-0.11	0.15	0.53	0.24	0.3	0.36	1.8	1.85	1.9	0.41	0.51	0.62	0.25	0.42	0.6	-0.81	-0.66	-0.52	0.13	0.19	0.24	-0.38	-0.22	-0.05	0.77	0.89	1.02	-0.9	-0.72	-0.55
1		0.41	0.46	0.51	1.33	1.39	1.45	0.39	0.48	0.58	-0.1	0.04	0.21	0.3	0.35	0.41	1.84	1.91	1.98	0.51	0.66	0.82	0.37	0.63	0.93	-0.66	-0.61	-0.55	-0.51	-0.46	-0.4	-0.74	-0.67	-0.61	-0.19	-0.13	-0.08	-0.78	-0.73	-0.69
1	115	0.23	0.3	0.36	1.51	1.58	1.64	0.49	0.63	0.79	0.43	0.67	0.96	0.67	0.73	0.8	1.7	1.76	1.81	0.71	0.81	0.91	0	0.14	0.3	-1.14	-1.07	-1.01	-0.35	-0.28	-0.21	-1.13	-1.05	-0.97	-0.04	0.05	0.15	-0.51	-0.46	-0.4
1	105	0.53	0.61	0.68				0.25	0.33	0.42				0.74	0.79	0.84	1.66	1.73	1.79	0.74	0.82	0.92	-0.07	0.06	0.23	-0.92	-0.87	-0.81	0.13	0.2	0.26	-0.5	-0.41	-0.3	0.76	0.92	1.09	-0.44	-0.38	-0.32
1	123	0.14	0.19	0.24	1.52	1.58	1.63	0.39	0.52	0.66	0.43	0.65	0.92	0.55	0.62	0.7	1.56	1.62	1.67	0.46	0.54	0.63	-0.24	-0.17	-0.07	-1.16	-1.1	-1.04	0.27	0.32	0.37	-0.59	-0.5	-0.42				-0.73	-0.62	-0.51
1	106	0.61	0.67	0.73	1.31	1.37	1.43	0.58	0.67	0.77	-0.14	-0.01	0.15	0.43	0.48	0.53	1.73	1.78	1.84	0.48	0.58	0.67	0.06	0.21	0.38	-1.12	-1.04	-0.95	0.07	0.12	0.17	-0.78	-0.67	-0.57	0.62	0.73	0.84	-0.56	-0.51	-0.45
1	111	0.39	0.47	0.55	1.31	1.37	1.42	0.36	0.46	0.56	-0.13	-0.02	0.12	0.72	0.78	0.83	1.83	1.88	1.94	0.93	1.03	1.17	0.32	0.51	0.74				0.01	0.14	0.27				0.52	0.78	1.08	-0.52	-0.44	-0.37
1	122	0.21	0.27	0.34	1.54	1.59	1.65	0.49	0.63	0.79	0.48	0.72	1.01	0.44	0.5	0.56	1.67	1.74	1.8	0.44	0.54	0.64	-0.08	0.07	0.24	-0.4	-0.35	-0.3	-0.31	-0.26	-0.21	-0.37	-0.31	-0.25	0.02	0.08	0.15	-0.79	-0.73	-0.67
1	101	0.3	0.36	0.42	1.23	1.28	1.33	0.19	0.27	0.35	-0.27	-0.18	-0.09	0.25	0.35	0.45	1.66	1.72	1.77	0.26	0.37	0.49	-0.07	0.03	0.16	-0.87	-0.81	-0.75	-0.08	-0.03	0.02	-0.67	-0.59	-0.52	0.35	0.43	0.53	-0.43	-0.37	-0.31
2	95	0.58	0.64	0.69	1.27	1.34	1.41	0.51	0.6	0.69	-0.2	-0.08	0.07	0.72	0.78	0.85	1.87	1.93	1.99	1.02	1.14	1.28	0.5	0.71	0.97	-1.15	-1.07	-0.97	-0.28	-0.09	0.1	-1.06	-0.9	-0.72	0.05	0.32	0.67	-0.61	-0.54	-0.48	44	9	12	23	133
2	106	0.42	0.48	0.53	1.16	1.21	1.27	0.27	0.33	0.4	-0.37	-0.29	-0.21	0.71	0.78	0.84	1.76	1.81	1.87	0.82	0.92	1.03	0.14	0.29	0.48	-1.05	-1	-0.95	-0.04	0.01	0.06	-0.81	-0.74	-0.67	0.41	0.51	0.6	-0.67	-0.62	-0.57	58	12	20	26	1000
2	102	0.22	0.28	0.34	1.29	1.34	1.38	0.16	0.24	0.32	-0.17	-0.08	0.03	0.63	0.68	0.74	1.66	1.71	1.76	0.61	0.7	0.78	-0.09	0.02	0.14	-1.19	-1.13	-1.07	-0.4	-0.35	-0.29	-1.22	-1.15	-1.08	-0.08	-0.03	0.03	-0.41	-0.36	-0.31	47	7	17	23	400
2	100	0.07	0.14	0.22	1.38	1.43	1.48	0.12	0.21	0.32	0	0.13	0.29	0.45	0.51	0.57	1.73	1.79	1.85	0.52	0.62	0.72	0.07	0.21	0.38	-1.28	-1.22	-1.15	-0.3	-0.22	-0.14	-1.24	-1.16	-1.07	0.02	0.13	0.25	-0.52	-0.46	-0.41	100	20	28	52	800
2	106	0.58	0.64	0.71	1.17	1.23	1.28	0.44	0.51	0.59	-0.36	-0.28	-0.19	0.73	0.82	0.91	1.72	1.79	1.85	0.82	0.93	1.06	0.04	0.21	0.41	-1.12	-1.06	-0.99	-0.04	0.02	0.07	-0.88	-0.79	-0.71	0.43	0.53	0.64	-0.56	-0.49	-0.41	76	14	30	32	100
2	98	0.79	0.86	0.93	1.15	1.21	1.27	0.63	0.71	0.8	-0.38	-0.3	-0.21	0.74	0.8	0.85	1.34	1.42	1.5	0.52	0.59	0.66				-0.7	-0.64	-0.59	0.04	0.1	0.17	-0.38	-0.29	-0.2	0.55	0.69	0.84	-0.43	-0.37	-0.32	48	13	11	24	200
2	105	0.62	0.67	0.73	1.21	1.27	1.33	0.5	0.57	0.65	-0.29	-0.21	-0.1	0.89	0.95	1	1.59	1.64	1.7	0.82	0.89	0.97	-0.2	-0.11	0	-1.02	-0.96	-0.91	-0.11	0.11	0.31	-0.82	-0.61	-0.36	0.27	0.7	1.19	-0.61	-0.53	-0.45	69	14	20	35	400
2	100	0.61	0.67	0.73	1.33	1.38	1.43	0.59	0.68	0.77	-0.11	0.01	0.14	0.58	0.63	0.68	1.67	1.72	1.77	0.57	0.65	0.73	-0.07	0.03	0.17				-0.52	-0.31	-0.1	-1.1	-0.74	-0.36	-0.17	0.02	0.33	-0.6	-0.55	-0.48	67	18	21	28	400
2	101	0.56	0.62	0.68	1.29	1.34	1.39	0.49	0.57	0.66	-0.19	-0.09	0.04	0.43	0.49	0.55	1.75	1.81	1.87	0.53	0.64	0.75	0.13	0.29	0.47	-0.59	-0.52	-0.45	0.07	0.13	0.18	-0.24	-0.15	-0.04	0.61	0.74	0.9	-0.5	-0.44	-0.38	59	13	14	32	750
2	112	1.07	1.13	1.18	1.24	1.29	1.35	0.98	1.05	1.12	-0.26	-0.17	-0.05	0.82	0.88	0.94	1.51	1.57	1.63	0.7	0.77	0.84	-0.31	-0.23	-0.12	-0.88	-0.82	-0.77	0.22	0.27	0.32	-0.36	-0.28	-0.2	0.95	1.09	1.2	-0.79	-0.71	-0.63	61	15	16	30	1066
2	112	0.25	0.3	0.35	1.21	1.26	1.31	0.12	0.19	0.26	-0.31	-0.22	-0.12	0.38	0.43	0.49	1.83	1.88	1.94	0.59	0.69	0.81	0.34	0.52	0.72	-0.55	-0.5	-0.44	-0.09	-0.03	0.02	-0.36	-0.29	-0.21	0.33	0.42	0.52	-0.71	-0.66	-0.61	61	21	11	29	150
2	89	0.51	0.57	0.63	1.3	1.35	1.4	0.46	0.54	0.63	-0.16	-0.05	0.07										-0.51	-0.23	0.27	-0.64	-0.59	-0.54	-0.24	-0.18	-0.13	-0.57	-0.5	-0.43	0.1	0.18	0.25	-0.41	-0.33	-0.25	40	12	9	19	1000
2	111	0.66	0.72	0.77	1.25	1.32	1.39	0.58	0.66	0.75	-0.23	-0.11	0.02	0.69	0.76	0.82	1.62	1.68	1.73	0.64	0.73	0.82	-0.16	-0.05	0.06	-0.86	-0.81	-0.75	-0.33	-0.26	-0.2	-0.84	-0.77	-0.7	-0.02	0.06	0.15	-0.65	-0.58	-0.51	42	7	14	21	200
2	86	0.33	0.39	0.44	1.37	1.43	1.49	0.37	0.46	0.56	-0.01	0.14	0.34	0.78	0.83	0.88	1.78	1.84	1.89	0.91	1.01	1.12	0.22	0.37	0.55	-0.96	-0.91	-0.86	-0.2	-0.13	-0.07	-0.86	-0.79	-0.72	0.17	0.26	0.35	-0.53	-0.47	-0.41	63	15	16	32	1200
2	101	1	1.06	1.12	1.14	1.23	1.31	0.84	0.92	1.01	-0.38	-0.27	-0.14	0.98	1.04	1.09	1.53	1.59	1.65	0.87	0.94	1.02	-0.29	-0.2	-0.11	-0.67	-0.59	-0.51	-0.41	-0.36	-0.3	-0.7	-0.62	-0.53	-0.1	-0.04	0.02	-0.46	-0.4	-0.34	64	11	23	30	200
2	117	0.34	0.4	0.46	1.28	1.35	1.44	0.29	0.39	0.5	-0.18	-0.04	0.16	0.67	0.72	0.78	1.75	1.8	1.86	0.76	0.85	0.96	0.12	0.26	0.43	-0.66	-0.6	-0.54	-0.27	-0.2	-0.12	-0.6	-0.53	-0.44	0.05	0.15	0.26	-0.49	-0.43	-0.36	47	8	12	27	600
2	95				1.28	1.34	1.39				-0.18	-0.09	0.03	0.92	0.98	1.03	1.6	1.66	1.72	0.85	0.93	1	-0.19	-0.09	0.03	-0.77	-0.72	-0.67	-0.33	-0.28	-0.23	-0.76	-0.7	-0.65	-0.01	0.05	0.11	-0.56	-0.51	-0.45	73	16	25	32	150
2	84	0.43	0.49	0.54	1.28	1.33	1.4	0.37	0.45	0.53	-0.21	-0.09	0.04	0.57	0.61	0.66	1.68	1.73	1.79	0.58	0.65	0.74	-0.04	0.08	0.2	-0.72	-0.65	-0.59	-0.41	-0.35	-0.3	-0.74	-0.67	-0.6	-0.09	-0.03	0.03				53	9	20	24	500
2	100	0.17	0.22	0.28	1.4	1.46	1.52	0.23	0.33	0.44	0.05	0.21	0.4				1.7	1.76	1.82	0.39	0.56	0.74	0	0.14	0.31	-1.23	-1.07	-0.91	-0.13	0.14	0.4	-1.01	-0.7	-0.37	0.27	0.75	1.34	-0.65	-0.6	-0.55	63	13	18	32	800
2	105	0.36	0.42	0.47	1.12	1.18	1.23	0.19	0.25	0.31				0.44	0.49	0.55	1.88	1.94	1.99	0.74	0.86	0.99	0.53	0.73	0.97	-0.87	-0.81	-0.75	0.03	0.08	0.13	-0.56	-0.48	-0.4	0.54	0.65	0.77	-0.85	-0.79	-0.73	65	17	19	29	400
2	117	0.43	0.49	0.55	1.29	1.34	1.39	0.37	0.45	0.53	-0.19	-0.09	0.03	0.24	0.3	0.36	1.8	1.86	1.93	0.4	0.52	0.65	0.24	0.44	0.69	-1.16	-1.1	-1.04	-0.25	0	0.25	-1.07	-0.86	-0.58	0.08	0.46	1.01	-0.81	-0.75	-0.69	55	12	17	26	1400
2	113	0.04	0.11	0.18	1.32	1.39	1.45	0.03	0.13	0.23	-0.11	0.03	0.18	0.31	0.37	0.43	1.82	1.88	1.93	0.52	0.63	0.76	0.32	0.52	0.75	-1.11	-0.85	-0.61	0.12	0.17	0.23	-0.68	-0.42	-0.13	0.74	0.86	0.99	-0.65	-0.59	-0.53	34	7	11	16	300
2	94	0.42	0.48	0.53	1.17	1.23	1.28	0.28	0.34	0.41	-0.35	-0.27	-0.19	0.63	0.73	0.83	1.71	1.77	1.83	0.68	0.81	0.94	0.01	0.16	0.33	-1.02	-0.96	-0.9	-0.05	0.01	0.06	-0.79	-0.71	-0.62	0.4	0.5	0.62	-0.65	-0.59	-0.53	47	12	12	23	200
Mean	108.059	0.292105	0.359474	0.429474	1.37684	1.44421	1.51105	0.328421	0.444211	0.574211	0.0484211	0.224737	0.451053	0.449474	0.512632	0.576316	1.738	1.8005	1.8585	0.545263	0.651053	0.766842	0.0789474	0.237368	0.426316	-0.903684	-0.831053	-0.757895	-0.03	0.0421053	0.114211	-0.635789	-0.531579	-0.415789	0.423529	0.554118	0.699412	-0.611579	-0.544211	-0.474737
Stdev	8.46663	0.177375	0.174244	0.17806	0.110958	0.106266	0.104928	0.170009	0.177836	0.191669	0.270149	0.311276	0.365967	0.179024	0.175241	0.170659	0.0879952	0.0863576	0.0880356	0.171897	0.171752	0.179878	0.17214	0.207975	0.252415	0.220157	0.216561	0.214595	0.248261	0.229942	0.219882	0.233817	0.223613	0.215956	0.361351	0.370676	0.385332	0.198921	0.185512	0.177055
Mean	102.13	0.475455	0.535455	0.593636	1.25652	1.31522	1.37348	0.400909	0.480909	0.567273	-0.208636	-0.100455	0.0286364	0.63381	0.694286	0.754762	1.69545	1.75364	1.81227	0.675455	0.774091	0.880455	0.0363636	0.185	0.368182	-0.918182	-0.844545	-0.770909	-0.170435	-0.0747826	0.0182609	-0.767391	-0.645652	-0.512609	0.23913	0.39	0.568261	-0.596364	-0.535	-0.472727	58.087	12.8261	17.2174	28.0435	536.913
Stdev	9.15177	0.263434	0.263235	0.261526	0.0791207	0.0770991	0.0779632	0.234742	0.233379	0.232792	0.12407	0.144864	0.174882	0.200736	0.203312	0.202796	0.12809	0.125453	0.12255	0.169136	0.164307	0.165716	0.261853	0.284584	0.316614	0.228507	0.218495	0.215824	0.194316	0.190951	0.212103	0.277132	0.25782	0.270424	0.299498	0.327442	0.408285	0.124768	0.124967	0.125667	14.3302	3.96177	5.6565	7.08698	388.541
KEY:
Or = Orientation
Mo = Motion
Sz = Size
Th = Threshold
MT = Maximum tolerable noise
N = Noise
Ef = Efficiency
Coh = Motion coherence threshold
Column 1: 1=CON, 2=SZ.
